# Supplementary material for: Regions of very low H3K27me3 partition the Drosophila genome into topological domains
Source: PLoS One. 2017 Mar 10;12(3):e0172725. doi: 10.1371/journal.pone.0172725 (PMC5345799; doi:10.1371/journal.pone.0172725)
Supplement: S1 Table — (XLSX) [file pone.0172725.s003.xlsx]

## Sheet: Supplement_HiC_Summary_Table
Supplementary Table 1: HICUP summary
	WT1		WT2
	Read1	Read2	Read1	Read2
Total Reads	169564818	169564818	180055694	180055694
Unique Alignments	51777976	50788713	56237903	54629460
Multiple Alignments	28312206	27992601	30174476	29679175
Failed To Align	89462282	90771032	93628263	95732184
Paired	39256551	39256551	41697967	41697967
Invalid Pairs - Same Fragment Internal	17783967		16987771
Invalid Pairs - other	5739082		6973305
Valid Pairs	15733502		17736891
Unique Di-Tags	15645139		17643414
Cis-close (< 10 Kbp)	2747244		3115529
Cis-far (> 10 Kbp)	10873581		12368046
Trans	2024314		2159839
The data from the two replicates, WT1 and WT2, were combined for downstream analysis.
