# Supplementary material for: Regions of very low H3K27me3 partition the Drosophila genome into topological domains
Source: PLoS One. 2017 Mar 10;12(3):e0172725. doi: 10.1371/journal.pone.0172725 (PMC5345799; doi:10.1371/journal.pone.0172725)
Supplement: S2 Table — (XLSX) [file pone.0172725.s004.xlsx]

## Sheet: Sheet1
Supplementary Table 2: Data sources
ProfileName	Factor	Tissue	Type	ArrayFormat	Accession	Notes
H3K27me3 Primary Spermatocyte	H3K27me3	Primary Spermatocyte	ChIP-chip	Nimblegen	GSE85504
H3K27me3 Kc cell	H3K27me3	Kc cell	ChIP-chip	Affymetrix	modencode 5136	used in Figure 2E
H3K27me3 Embryo 0-12h	H3K27me3	Embryo 0-12h	ChIP-chip	Affymetrix	modencode 919
H3K27me3 E0-4h	H3K27me3	Embryo 0-4h	ChIP-chip	Agilent, 144k array	GEO GSE15423
H3K27me3 E4-8h	H3K27me3	Embryo 4-8h	ChIP-chip	Agilent, 144k array	GEO GSE15423
H3K27me3 E8-12h	H3K27me3	Embryo 8-12h	ChIP-chip	Agilent, 144k array	GEO GSE15423
H3K27me3 E12-16h	H3K27me3	Embryo 12-16h	ChIP-chip	Agilent, 144k array	GEO GSE15423
H3K27me3 E16-20h	H3K27me3	Embryo 16-20h	ChIP-chip	Agilent, 144k array	GEO GSE15423
H3K27me3 E20-24h	H3K27me3	Embryo 20-24h	ChIP-chip	Agilent, 144k array	GEO GSE15423
H3K27me3 L1	H3K27me3	Larval instar 1	ChIP-chip	Agilent, 144k array	GEO GSE15423
H3K27me3 L2	H3K27me3	Larval instar 2	ChIP-chip	Agilent, 144k array	GEO GSE15423
H3K27me3 L3	H3K27me3	Larval instar 3	ChIP-chip	Agilent, 144k array	GEO GSE15423
H3K27me3 Pupae	H3K27me3	Pupae	ChIP-chip	Agilent, 144k array	GEO GSE15423
H3K27me3 Adult Female	H3K27me3	Adult Female	ChIP-chip	Agilent, 144k array	GEO GSE15423
H3K27me3 Adult Male	H3K27me3	Adult Male	ChIP-chip	Agilent, 144k array	GEO GSE15423
H3K27me3 S2	H3K27me3	S2 cell	ChIP-chip	Affymetrix	modencode 298
Polycomb Kc cell	Pc (Polycomb)	Kc cell	ChIP-chip	Affymetrix	modencode 3791
MRG15 Kc cell	MRG15	Kc cell	ChIP-chip	Affymetrix	modencode 3046	used in Figure 2F
MBD-R2 S2 cell	MBD-R2	S2 cell	ChIP-chip	Affymetrix	modencode 946	used in Figure 2F
HDAC3 E0-12h	HDAC3	Embryo 0-12h	ChIP-chip	Affymetrix	modencode 2562	used in Figure 2F
HDAC3 E0-12h	HDAC3	Embryo 0-12h	ChIP-seq	-	modencode 2634	used in Figure 2A
HDAC1 E0-12h	HDAC1	Embryo 0-12h	ChIP-chip	Affymetrix	modencode 2559	used in Figure 2F
H3K27me2 Kc cell	H3K27me2	Kc cell	ChIP-chip	Affymetrix	modencode 3758	used in Figure 2E
H3K27ac S2 cell	H3K27ac	S2 cell	ChIP-chip	Affymetrix	modencode 3757	used in Figure 2E
H3K36me3 Kc cell	H3K36me3	Kc cell	ChIP-chip	Affymetrix	modencode 302	used in Figure 2E
H3K4me3 Kc cell	H3K4me3	Kc cell	ChIP-chip	Affymetrix	modencode 5141	used in Figure 2E
H3K9ac Kc cell	H3K9ac	Kc cell	ChIP-chip	Affymetrix	modencode 3007	used in Figure 2E
H4K16ac S2 cell	H4K16ac	S2 cell	ChIP-chip	Affymetrix	modencode 319
H4K16ac Kc cell	H4K16ac	Kc cell	ChIP-chip	Affymetrix	modencode 318	used in Figure 2A,E
Chromator Kc cell	Chromator	Kc cell	ChIP-chip	Affymetrix	modencode 277
CTCF Kc cell	CTCF	Kc cell	ChIP-chip	Affymetrix	modencode 908
GAF Kc cell	GAF	Kc cell	ChIP-chip	Affymetrix	modencode 2568
JIL-1 Kc cell	JIL-1	Kc cell	ChIP-chip	Affymetrix	modencode 3037
BEAF-32 Kc cell	BEAF-32	Kc cell	ChIP-seq	-	GSM1535963
CP190 Kc cell	CP190	Kc cell	ChIP-seq	-	GSM1535980
Su(Hw) Kc cell	Su(Hw)	Kc cell	ChIP-seq	-	GSM762839
Z4 Kc cell	Z4	Kc cell	ChIP-seq	-	GSM1536022
DNase1 Kc cell	DNase1	Kc cell	seq	-	SRX041410
